# Supplementary material for: Sulfonated Polysulfone/TiO2(B) Nanowires Composite Membranes as Polymer Electrolytes in Fuel Cells
Source: Polymers (Basel). 2021 Jun 21;13(12):2030. doi: 10.3390/polym13122030 (PMC8234381; doi:10.3390/polym13122030)
Supplement: Supplementary file 1 [file polymers-13-02030-s001.zip]

Archive with 1 entries (1 files):
- polymers-1250654-supplementary.pdf
